# Supplementary material for: Assessing single camera markerless motion capture with OpenSim inverse kinematics during upper limb activities of daily living
Source: Int Biomech. 2025 Sep 5;12(1):1–13. doi: 10.1080/23335432.2025.2556187 (PMC12416023; doi:10.1080/23335432.2025.2556187)
Supplement: Supplemental Material [file TBBE_A_2556187_SM3716.zip]

Archive with 4 entries (3 files):
- Supplementary Material/
- Supplementary Material/supplementary_figure_1_example_collect_change_sagittal_ik.png
- Supplementary Material/supplementary_table_1_coordinate_frame_agreements_all_movements.xlsx
- Supplementary Material/supplementary_table_2_opensim_ik_agreements_all_movements.xlsx
