# Supplementary material for: Assessing single camera markerless motion capture with OpenSim inverse kinematics during upper limb activities of daily living
Source: Int Biomech. 2025 Sep 5;12(1):1–13. doi: 10.1080/23335432.2025.2556187 (PMC12416023; doi:10.1080/23335432.2025.2556187)
Supplement: Supplemental Material [file TBBE_A_2556187_SM3716.zip › Supplementary Material/supplementary_table_1_coordinate_frame_agreements_all_movements.xlsx]

## Sheet: supplementary_1_coordinate_fram
Supplementary 1: Coordinate Frame Agreements All Movements
Plane	Movement	Angle Set	Bias	SD of Bias	Lower LOA	Upper LOA	RMSE
Front	Brush Hair	Angle Of Elevation	11	26	-39	61	23
Sagittal	Brush Hair	Angle Of Elevation	14	18	-21	49	17
Front	Collect Change	Angle Of Elevation	8	15	-21	37	10
Sagittal	Collect Change	Angle Of Elevation	7	9	-11	25	8
Front	Drink From Cup	Angle Of Elevation	9	12	-14	33	9
Sagittal	Drink From Cup	Angle Of Elevation	4	14	-23	31	9
Front	Eat With Spoon	Angle Of Elevation	10	10	-10	31	8
Sagittal	Eat With Spoon	Angle Of Elevation	5	9	-13	24	7
Front	Elbow Flexion	Angle Of Elevation	7	13	-18	32	6
Sagittal	Elbow Flexion	Angle Of Elevation	2	9	-15	19	5
Front	Perineal Care	Angle Of Elevation	4	12	-20	28	11
Sagittal	Perineal Care	Angle Of Elevation	2	8	-15	18	8
Front	Pronation Supination	Angle Of Elevation	2	8	-15	18	3
Sagittal	Pronation Supination	Angle Of Elevation	3	8	-12	18	3
Front	Shoulder Abduction	Angle Of Elevation	2	20	-38	42	19
Sagittal	Shoulder Abduction	Angle Of Elevation	4	23	-41	50	22
Front	Shoulder Flexion	Angle Of Elevation	7	17	-26	40	16
Sagittal	Shoulder Flexion	Angle Of Elevation	2	10	-18	22	9
Front	Shoulder Rotation	Angle Of Elevation	5	9	-13	22	4
Sagittal	Shoulder Rotation	Angle Of Elevation	4	10	-15	23	5
Front	Brush Hair	Flexion Extension	7	33	-57	71	32
Sagittal	Brush Hair	Flexion Extension	13	19	-25	50	18
Front	Collect Change	Flexion Extension	2	16	-29	33	14
Sagittal	Collect Change	Flexion Extension	11	14	-16	38	12
Front	Drink From Cup	Flexion Extension	4	17	-29	37	17
Sagittal	Drink From Cup	Flexion Extension	10	23	-34	54	21
Front	Eat With Spoon	Flexion Extension	4	15	-24	33	14
Sagittal	Eat With Spoon	Flexion Extension	9	13	-18	35	11
Front	Elbow Flexion	Flexion Extension	10	17	-23	44	17
Sagittal	Elbow Flexion	Flexion Extension	13	18	-22	48	16
Front	Perineal Care	Flexion Extension	0	23	-45	46	21
Sagittal	Perineal Care	Flexion Extension	3	16	-28	35	15
Front	Pronation Supination	Flexion Extension	-4	10	-24	17	9
Sagittal	Pronation Supination	Flexion Extension	0	15	-29	28	13
Front	Shoulder Abduction	Flexion Extension	-3	18	-38	32	16
Sagittal	Shoulder Abduction	Flexion Extension	-4	26	-56	47	25
Front	Shoulder Flexion	Flexion Extension	-7	20	-47	34	20
Sagittal	Shoulder Flexion	Flexion Extension	1	16	-31	32	13
Front	Shoulder Rotation	Flexion Extension	11	19	-27	49	17
Sagittal	Shoulder Rotation	Flexion Extension	11	18	-23	46	16
Front	Brush Hair	Plane Of Elevation	10	22	-33	53	21
Sagittal	Brush Hair	Plane Of Elevation	-13	22	-57	31	20
Front	Collect Change	Plane Of Elevation	23	25	-26	73	18
Sagittal	Collect Change	Plane Of Elevation	-14	22	-57	29	17
Front	Drink From Cup	Plane Of Elevation	11	17	-22	44	15
Sagittal	Drink From Cup	Plane Of Elevation	-22	17	-55	12	13
Front	Eat With Spoon	Plane Of Elevation	13	21	-29	55	19
Sagittal	Eat With Spoon	Plane Of Elevation	-20	17	-53	14	13
Front	Elbow Flexion	Plane Of Elevation	24	20	-15	64	16
Sagittal	Elbow Flexion	Plane Of Elevation	-13	22	-57	30	13
Front	Perineal Care	Plane Of Elevation	11	34	-56	78	28
Sagittal	Perineal Care	Plane Of Elevation	-14	26	-65	37	23
Front	Pronation Supination	Plane Of Elevation	26	21	-15	68	10
Sagittal	Pronation Supination	Plane Of Elevation	-4	20	-44	35	11
Front	Shoulder Abduction	Plane Of Elevation	11	26	-39	62	20
Sagittal	Shoulder Abduction	Plane Of Elevation	-20	20	-59	19	17
Front	Shoulder Flexion	Plane Of Elevation	10	29	-47	67	28
Sagittal	Shoulder Flexion	Plane Of Elevation	-13	21	-53	28	17
Front	Shoulder Rotation	Plane Of Elevation	20	23	-26	66	19
Sagittal	Shoulder Rotation	Plane Of Elevation	-16	21	-57	24	14
Front	Brush Hair	Pronation Supination	76	30	17	135	25
Sagittal	Brush Hair	Pronation Supination	77	30	18	136	22
Front	Collect Change	Pronation Supination	64	23	18	109	21
Sagittal	Collect Change	Pronation Supination	72	26	21	123	20
Front	Drink From Cup	Pronation Supination	81	18	45	117	11
Sagittal	Drink From Cup	Pronation Supination	78	20	38	117	12
Front	Eat With Spoon	Pronation Supination	85	20	45	125	16
Sagittal	Eat With Spoon	Pronation Supination	88	22	46	131	18
Front	Elbow Flexion	Pronation Supination	80	14	53	107	7
Sagittal	Elbow Flexion	Pronation Supination	77	13	51	103	9
Front	Perineal Care	Pronation Supination	69	30	10	129	18
Sagittal	Perineal Care	Pronation Supination	66	29	10	123	17
Front	Pronation Supination	Pronation Supination	73	41	-8	154	38
Sagittal	Pronation Supination	Pronation Supination	73	36	2	143	31
Front	Shoulder Abduction	Pronation Supination	85	20	47	124	12
Sagittal	Shoulder Abduction	Pronation Supination	85	19	49	122	11
Front	Shoulder Flexion	Pronation Supination	70	20	31	110	13
Sagittal	Shoulder Flexion	Pronation Supination	78	23	33	122	12
Front	Shoulder Rotation	Pronation Supination	77	15	48	106	9
Sagittal	Shoulder Rotation	Pronation Supination	73	16	42	103	10
Front	Brush Hair	Rotation	-11	27	-63	41	25
Sagittal	Brush Hair	Rotation	-5	36	-75	65	33
Front	Collect Change	Rotation	-22	23	-67	23	18
Sagittal	Collect Change	Rotation	11	29	-46	67	19
Front	Drink From Cup	Rotation	-18	20	-57	22	17
Sagittal	Drink From Cup	Rotation	13	23	-31	57	18
Front	Eat With Spoon	Rotation	-22	27	-75	30	24
Sagittal	Eat With Spoon	Rotation	12	21	-29	54	15
Front	Elbow Flexion	Rotation	-41	26	-92	11	17
Sagittal	Elbow Flexion	Rotation	0	26	-50	51	15
Front	Perineal Care	Rotation	-8	40	-86	69	33
Sagittal	Perineal Care	Rotation	16	27	-38	70	24
Front	Pronation Supination	Rotation	-32	39	-108	45	16
Sagittal	Pronation Supination	Rotation	-4	32	-66	58	14
Front	Shoulder Abduction	Rotation	-26	27	-78	27	22
Sagittal	Shoulder Abduction	Rotation	-5	33	-69	59	29
Front	Shoulder Flexion	Rotation	-16	28	-71	38	24
Sagittal	Shoulder Flexion	Rotation	2	31	-58	62	22
Front	Shoulder Rotation	Rotation	-37	28	-93	18	22
Sagittal	Shoulder Rotation	Rotation	11	29	-46	68	24
