# Supplementary material for: Assessing single camera markerless motion capture with OpenSim inverse kinematics during upper limb activities of daily living
Source: Int Biomech. 2025 Sep 5;12(1):1–13. doi: 10.1080/23335432.2025.2556187 (PMC12416023; doi:10.1080/23335432.2025.2556187)
Supplement: Supplemental Material [file TBBE_A_2556187_SM3716.zip › Supplementary Material/supplementary_table_2_opensim_ik_agreements_all_movements.xlsx]

## Sheet: supplementary_2_opensim_ik_agre
Supplementary 2: Opensim IK Agreements All Movements
Plane	Movement	Angle Set	Bias	SD of Bias	Lower LOA	Upper LOA	RMSE
Front	Brush Hair	Angle Of Elevation	18	25	-30	66	20
Sagittal	Brush Hair	Angle Of Elevation	21	17	-12	54	16
Front	Collect Change	Angle Of Elevation	7	15	-23	37	9
Sagittal	Collect Change	Angle Of Elevation	7	9	-12	26	8
Front	Drink From Cup	Angle Of Elevation	7	18	-28	42	10
Sagittal	Drink From Cup	Angle Of Elevation	11	13	-15	36	8
Front	Eat With Spoon	Angle Of Elevation	14	16	-17	46	13
Sagittal	Eat With Spoon	Angle Of Elevation	12	12	-13	36	10
Front	Elbow Flexion	Angle Of Elevation	2	12	-21	24	4
Sagittal	Elbow Flexion	Angle Of Elevation	5	8	-10	20	3
Front	Perineal Care	Angle Of Elevation	-2	12	-25	21	9
Sagittal	Perineal Care	Angle Of Elevation	-1	7	-15	14	5
Front	Pronation Supination	Angle Of Elevation	-2	10	-23	18	2
Sagittal	Pronation Supination	Angle Of Elevation	0	7	-15	14	2
Front	Shoulder Abduction	Angle Of Elevation	-14	21	-56	28	16
Sagittal	Shoulder Abduction	Angle Of Elevation	4	17	-30	39	16
Front	Shoulder Flexion	Angle Of Elevation	2	15	-27	32	14
Sagittal	Shoulder Flexion	Angle Of Elevation	4	19	-34	41	13
Front	Shoulder Rotation	Angle Of Elevation	3	13	-21	28	5
Sagittal	Shoulder Rotation	Angle Of Elevation	2	10	-19	22	4
Front	Brush Hair	Flexion Extension	12	30	-47	71	28
Sagittal	Brush Hair	Flexion Extension	23	15	-6	53	11
Front	Collect Change	Flexion Extension	10	14	-18	38	11
Sagittal	Collect Change	Flexion Extension	14	20	-24	53	14
Front	Drink From Cup	Flexion Extension	12	22	-32	55	20
Sagittal	Drink From Cup	Flexion Extension	16	18	-19	51	13
Front	Eat With Spoon	Flexion Extension	7	24	-40	55	22
Sagittal	Eat With Spoon	Flexion Extension	17	21	-23	58	18
Front	Elbow Flexion	Flexion Extension	11	21	-30	52	14
Sagittal	Elbow Flexion	Flexion Extension	11	21	-30	53	15
Front	Perineal Care	Flexion Extension	3	26	-48	54	17
Sagittal	Perineal Care	Flexion Extension	13	10	-7	32	7
Front	Pronation Supination	Flexion Extension	9	12	-14	31	10
Sagittal	Pronation Supination	Flexion Extension	10	11	-11	32	8
Front	Shoulder Abduction	Flexion Extension	8	22	-35	51	16
Sagittal	Shoulder Abduction	Flexion Extension	2	28	-52	56	24
Front	Shoulder Flexion	Flexion Extension	4	16	-28	36	14
Sagittal	Shoulder Flexion	Flexion Extension	8	20	-31	47	14
Front	Shoulder Rotation	Flexion Extension	17	19	-21	54	15
Sagittal	Shoulder Rotation	Flexion Extension	19	17	-14	53	14
Front	Brush Hair	Plane Of Elevation	29	28	-26	84	23
Sagittal	Brush Hair	Plane Of Elevation	13	20	-27	54	17
Front	Collect Change	Plane Of Elevation	52	26	1	103	21
Sagittal	Collect Change	Plane Of Elevation	34	35	-35	104	26
Front	Drink From Cup	Plane Of Elevation	44	26	-6	94	18
Sagittal	Drink From Cup	Plane Of Elevation	15	21	-27	57	13
Front	Eat With Spoon	Plane Of Elevation	44	25	-5	93	20
Sagittal	Eat With Spoon	Plane Of Elevation	16	20	-23	56	11
Front	Elbow Flexion	Plane Of Elevation	61	20	22	100	10
Sagittal	Elbow Flexion	Plane Of Elevation	22	26	-28	72	11
Front	Perineal Care	Plane Of Elevation	41	38	-32	115	21
Sagittal	Perineal Care	Plane Of Elevation	28	25	-21	77	14
Front	Pronation Supination	Plane Of Elevation	62	22	18	105	10
Sagittal	Pronation Supination	Plane Of Elevation	46	28	-9	100	13
Front	Shoulder Abduction	Plane Of Elevation	37	32	-26	100	26
Sagittal	Shoulder Abduction	Plane Of Elevation	10	22	-33	54	17
Front	Shoulder Flexion	Plane Of Elevation	40	37	-32	112	32
Sagittal	Shoulder Flexion	Plane Of Elevation	22	31	-39	83	24
Front	Shoulder Rotation	Plane Of Elevation	57	23	11	103	12
Sagittal	Shoulder Rotation	Plane Of Elevation	30	30	-29	89	13
Front	Brush Hair	Pronation Supination	0	29	-57	56	22
Sagittal	Brush Hair	Pronation Supination	1	30	-58	59	19
Front	Collect Change	Pronation Supination	-23	19	-61	16	17
Sagittal	Collect Change	Pronation Supination	-19	19	-56	19	16
Front	Drink From Cup	Pronation Supination	-4	20	-42	35	10
Sagittal	Drink From Cup	Pronation Supination	-4	20	-43	35	9
Front	Eat With Spoon	Pronation Supination	2	20	-37	40	14
Sagittal	Eat With Spoon	Pronation Supination	7	21	-34	48	14
Front	Elbow Flexion	Pronation Supination	-3	18	-38	31	8
Sagittal	Elbow Flexion	Pronation Supination	-4	21	-45	36	8
Front	Perineal Care	Pronation Supination	-19	30	-77	40	16
Sagittal	Perineal Care	Pronation Supination	-20	28	-75	35	15
Front	Pronation Supination	Pronation Supination	-14	34	-82	53	28
Sagittal	Pronation Supination	Pronation Supination	-14	31	-75	48	24
Front	Shoulder Abduction	Pronation Supination	4	25	-44	52	14
Sagittal	Shoulder Abduction	Pronation Supination	5	22	-38	48	14
Front	Shoulder Flexion	Pronation Supination	-10	25	-59	39	12
Sagittal	Shoulder Flexion	Pronation Supination	1	24	-45	48	14
Front	Shoulder Rotation	Pronation Supination	-13	16	-45	19	10
Sagittal	Shoulder Rotation	Pronation Supination	-14	14	-41	13	10
Front	Brush Hair	Rotation	-32	24	-79	14	22
Sagittal	Brush Hair	Rotation	-22	35	-91	46	27
Front	Collect Change	Rotation	-43	24	-91	4	23
Sagittal	Collect Change	Rotation	-16	37	-88	56	28
Front	Drink From Cup	Rotation	-42	26	-93	9	19
Sagittal	Drink From Cup	Rotation	-10	30	-68	48	17
Front	Eat With Spoon	Rotation	-47	27	-100	5	21
Sagittal	Eat With Spoon	Rotation	-8	32	-70	55	12
Front	Elbow Flexion	Rotation	-67	18	-103	-31	9
Sagittal	Elbow Flexion	Rotation	-20	31	-81	41	16
Front	Perineal Care	Rotation	-26	41	-106	53	30
Sagittal	Perineal Care	Rotation	-10	26	-61	42	16
Front	Pronation Supination	Rotation	-89	32	-152	-25	20
Sagittal	Pronation Supination	Rotation	-51	35	-120	17	20
Front	Shoulder Abduction	Rotation	-43	26	-94	8	15
Sagittal	Shoulder Abduction	Rotation	-33	34	-99	34	25
Front	Shoulder Flexion	Rotation	-53	34	-121	14	30
Sagittal	Shoulder Flexion	Rotation	-26	37	-99	47	32
Front	Shoulder Rotation	Rotation	-67	28	-121	-13	18
Sagittal	Shoulder Rotation	Rotation	-26	25	-74	22	19
